# Supplementary material for: The Responsiveness of the Lucerne ICF-Based Multidisciplinary Observation Scale: A Comparison with the Functional Independence Measure and the Barthel Index
Source: Front Neurol. 2016 Sep 26;7:152. doi: 10.3389/fneur.2016.00152 (PMC5035834; doi:10.3389/fneur.2016.00152)
Supplement: Supplementary file 1 [file Data_Sheet_1.xls]

## Sheet: LIMOS
LIMOS (Ottiger et al. 2015)
	Scoring	1 = patient is not able to fulfill a task or needs assistance up to 75 %
		2 = patient is able to fulfill tasks with assistance of 25 % to 75 %
		3 = patient is able to fulfill tasks with assistance less than 25 % or under supervision
		4 = patient is able to fulfill tasks independently but needs more time and/or with auxiliary materials, aids	Admission	Discharge
		5 = patient is able to fulfill tasks independently	Date	Date
Interpersonal interactions and relationships
1	Interpersonal activities (d710)
Mobility
2	Maintaining a body position (d415)		#DIV/0!	#DIV/0!
		Maintaining a lying position (d4150)
		Maintaining a sitting position (d4153)
		Maintaining a standing position (d4154)
3	Changing a body position (d410)		#DIV/0!	#DIV/0!
		Turning over in bed
		Lying down (d4100)
		Sitting (d4103)
		Standing (d4104)
4	Transferring oneself (d420)		#DIV/0!	#DIV/0!
		Transfer oneself deep from the bed to the wheel chair over the left side (d4208)
		Transfer oneself deep from the bed to the wheel chair over the right side (d4208)
		Transfer high (d4208)
5	Lifting and carrying objects (d430)		#DIV/0!	#DIV/0!
		Lifting and carrying objects in the work area (from the hips to the shoulder area) till 2 kilogramm (d4308)
		Lifting and carrying objects over the shoulder area (till 2 kilogramm) (d4308)
		Lifting and carrying objects under the hip area (till 2 kilogramm) (d4308)
6	Fine hand use (d440)		#DIV/0!	#DIV/0!
		Left hand
		Right hand
		Bimanuel
7	Hand and arm use (d445)		#DIV/0!	#DIV/0!
		Left hand
		Right hand
		Bimanuel
8	Walking short distance (d450)		#DIV/0!	#DIV/0!
		Walking for less than a kilometre, such as walking around in rooms or hallways, within a building or for short distances outside (d4500)
		Walking on different surfaces and around obstacles (d4502, d4503)
		Walking up and downhill (d4508)
9	Walking long distance (d4501) (more than 1 kilometer)
10	Stairs (d4551)
11	Moving around, other specified (d455)
12	Driving wheel chair (d465)		#DIV/0!	#DIV/0!
		Moving around with the wheel chair on the hospital ward / or at home (d465)
		Moving around with the wheel chair outside of the hospital / or home (d465)
	Summed score Mobility		#DIV/0!	#DIV/0!
Self-care
13	Washing oneself (d510)		#DIV/0!	#DIV/0!
		Washing upper body part (d5100)
		Washing lower body part (d5100)
14	Caring for body parts (d520)
15	Toileting (d530)		#DIV/0!	#DIV/0!
		Regulation urination (d5300)
		Regulation defecation (d5301)
		Regulation menstrual care (d5302)
16	Dressing (d540)		#DIV/0!	#DIV/0!
		Putting on and taking off clothes upper body (d5400 / d5401)
		Putting on and taking off clothes lower body (d5400 / d5401)
		Choosing appropriate clothing (d5404)
17	Eating (d550)
18	Drinking (d560)
19	Looking after one's health (d570)
20	Coping night (d598)		#DIV/0!	#DIV/0!
		Falling asleep and sleeping through the night (d598)
		Toileting during the night (d598)
		Changing body position in bed during the night (d598)
	Summed score Self-care		#DIV/0!	#DIV/0!
Communication
21	Communication in general (d398)
22	Oral comprehension (d310, d315)		#DIV/0!	#DIV/0!
		Understanding simple basic needs
		Understanding simple information
		Understanding complex information
23	Understanding written language (d325)		#DIV/0!	#DIV/0!
		Understanding single words
		Understanding simple text
		Understanding complex text
24	Oral expression (d330)		#DIV/0!	#DIV/0!
		Reply to closed questions
		Communicate wants and needs
		Make simple statements
		Make differentiated statements
25	Writing (d345)		#DIV/0!	#DIV/0!
		Writing common words
		Writing short notes and news
		Writing simple text
		Writing complex text
	Summed score Communication		#DIV/0!	#DIV/0!
Learning and applying knowledge
26	Acquiring basic skills (d1550)
27	Acquiring complex skills (d1551)
28	Focusing attention (d160)
29	Thinking (d163)
30	Solving simple problems (d1750)
31	Solving complex problems (d1751)
32	Applying knowledge, memories facts (d179)
33	Applying knowledge, orientation (d179)
34	Applying knowledge, visual and spatial perception (d179)
35	Calculation (d172)
36	Making simple decision (d177)
37	Making complex decision (d177)
	Summed score Learning and applying knowledge		0	0
General tasks and demands
38	Undertaking a simple task (d2100)
39	Undertaking a complex task (d2101)
40	Carrying out daily routine (d230)
	Summed score General tasks and demands		0	0
Domestic life
41	Acquisition of goods and services (d620)
42	Preparing simple meals (d6300)
43	Preparing complex meals (d6301)
44	Doing housework (d640)
45	Assisting others (d660)
	Summed score Domestic life		0	0
Total score LIMOS (min. 45 - max. 225 points)			#DIV/0!	#DIV/0!
	According to principal component analysis LIMOS consists of 4 Factors (Ottiger et al. 2015)
		Factor 1: items 1-20 = LIMOS Motor
		Factor 2: items 21-25 = LIMOS Communication
		Factor 3: items 26-40 = LIMOS Cognition
		Factor 4: items 41-45 = LIMOS Domestic life
	Each single marked grey cell has to be filled out.
